# Supplementary material for: Insights into the Life Cycle of Yeasts from the CTG Clade Revealed by the Analysis of the Millerozyma (Pichia) farinosa Species Complex
Source: PLoS One. 2012 May 4;7(5):e35842. doi: 10.1371/journal.pone.0035842 (PMC3344839; doi:10.1371/journal.pone.0035842)
Supplement: Table S3 — CBS 7064 markers used in this study. (XLSX) [file pone.0035842.s007.xlsx]

## Sheet: Feuil1
Table S3: CBS 7064 markers used in this study
Gene name	Gene function	Chromosome localization	Marker name	Position of gene in chromosome
PISO0A01892g	Putative RNA helicase	A, left end	AB-l	Piso0A from 164871 to 170705 (+ strand)
PISO0B02069g		B, left end		Piso0B from 172723 to 178620 (+ strand)
PISO0A09768g	Acetolactate synthase	A, right end	AB-r	Piso0A from 787893 to 789980 (+ strand)
PISO0B09835g		B, right end		Piso0B from 795670 to 797757 (+ strand)
PISO0C01806g	Transmembrane protein	A, left end	CD-l	Piso0C from 149498 to 152290 (- strand)
PISO0D01895g		B, left end		Piso0D from 156562 to 159354 (- strand)
PISO0C10474g	Nuclear transport factor	A, right end	CD-r	Piso0C from 867744 to 870788 (- strand)
PISO0D10541g		B, right end		Piso0D from 874793 to 877837 (- strand)
PISO0E02930g	Putative RNA helicase	A, left end	EF-l	Piso0E from 251923 to 255621 (- strand)
PISO0F04339g		B, left end		Piso0F from 359377 to 363099 (- strand)
PISO0E13534g	Protein involved in DNA replication	A, right end	EF-r	Piso0E from 1183551 to 1186145 (- strand)
PISO0F14921g		B, right end		Piso0F from 1287671 to 1290265 (- strand)
PISO0G02294g*	Alpha subunit of fatty acid synthetase	G/H, left end	GH-l	Piso0G from 168482 to 174145 (+ strand)
PISO0G15538g*	PIK-related protein kinase	G/H, right end	GH-r	Piso0G from 1231977 to 1239539 (- strand)
PISO0G01150g*	Conserved hypothetical protein	G/H, left end	GH2-l	Piso0G from 80788 to 81108 (- strand)
PISO0G15780g*	cAMP-dependent protein kinase	G/H, right end	GH2-r	Piso0G from 1250748 to 1251941 (- strand)
PISO0I04276g	Karyopherin beta	I, left end	IJ-l	Piso0I from 372319 to 375645 (- strand)
PISO0J06081g		J, left end		Piso0J from 514185 to 517505 (- strand)
PISO0I16508g	Mitochondrial C1-tetrahydrofolate synthase	I, right end	IJ-r	Piso0I from 1382397 to 1385255 (- strand)
PISO0J18269g		J, right end		Piso0J from 1519093 to 1521951 (- strand)
PISO0K02738g**	Tryptophan synthase	K/L, left end	KL-l	Piso0K from 234314 to 236482 (+ strand)
PISO0K21350g**	Ribosomal protein L37	K/L, right end	KL-r	Piso0K from 1748899 to 1749631 (- strand)
PISO0K01836g**	Mitochondrial F1F0 ATP synthase	K/L, left end	KL2-l	Piso0K from 149279 to 151782 (- strand)
PISO0K21328g**	Ribosomal protein L37	K/L, right end	KL2-r	Piso0K from 1748899 to 1749631 (- strand)
PISO0M02058g	Protein kinase of the PAK/Ste20 kinase family	M, left end	MN-l	Piso0M from 167398 to 169935 (- strand)
PISO0N02191g		N, left end		Piso0N from 186575 to 189112 (- strand)
PISO0M21550g	RNA polymerase II largest subunit	M, right end	MN-r	Piso0M from 1822574 to 1827913 (- strand)
PISO0N21793g		N, right end		Piso0N from 1833040 to 1838337 (- strand)
PISO0M00540g	Vacuolar ATPase	M, right end	MN2-l	Piso0M from 40691 to 42689 (- strand)
PISO0M23816g	Ribosomal protein	M, left end	MN2-r	Piso0M from 2006746 to 2008080 (+ strand)
PISO0E01214g	SR protein kinase (SRPK)	Translocation E-I	EI	Piso0E from 98359 to 100485 (- strand)
PISO0I01042g				Piso0I from 82949 to 85111 (- strand)
PISO0F02513g	Carboxy- terminal domain (CTD) phosphatase	Translocation F-J	FJ	Piso0F from 208965 to 211463 (- strand)
PISO0J02473g				Piso0J from 206053 to 208551 (- strand)
* identical gene location and sequence on chomosome G and H
** identical gene location and sequence on chomosome K and L
