# Supplementary material for: Insights into the Life Cycle of Yeasts from the CTG Clade Revealed by the Analysis of the Millerozyma (Pichia) farinosa Species Complex
Source: PLoS One. 2012 May 4;7(5):e35842. doi: 10.1371/journal.pone.0035842 (PMC3344839; doi:10.1371/journal.pone.0035842)
Supplement: Table S4 — Sequence identity(%) of various markers of the M. farinosa typical strains (CBS 185T, CBS 2001, CBS 2007) and M. miso (CBS 2004T) with M. (P. sorbitophila) farinosa CBS 7064 and with each other. (XLSX) [file pone.0035842.s008.xlsx]

## Sheet: Feuil1
	Table S4: Sequence identity (%) of 16 markers of the M. farinosa typical strains CBS 185T, CBS 2001, CBS 2007, M. miso CBS 2004T A: with M. farinosa CBS 7064 chromosomes. The highlighted cells indicate 100% identity between CBS 2001 and CBS 7064; B: with each other.n.a.: not amplified
	A						B
	Markers	Strains	CBS 7064 Chromosomes				Markers	Strains	Strains
			A	B					185T	2001	2004T	CBS 2007
	AB-l	CBS 185T	94	92			AB-l	CBS 185T
		CBS 2001	100	93				CBS 2001	94
		CBS 2004T	94	91				CBS 2004T	92	94
		CBS 2007	94	94				CBS 2007	93	94	90
	AB-r	CBS 185T	94	94			AB-r	CBS 185T
		CBS 2001	94	94				CBS 2001	94
		CBS 2004T	89	89				CBS 2004T	91	90
		CBS 2007	95	95				CBS 2007	96	95	91
			C	D					185T	2001	2004T	CBS 2007
	CD-l	CBS 185T	92	95			CD-l	CBS 185T
		CBS 2001	92	100				CBS 2001	94
		CBS 2004T	90	91				CBS 2004T	90	91
		CBS 2007	95	92				CBS 2007	92	91	88
	CD-r	CBS 185T	n.a.	n.a.			CD-r	CBS 185T
		CBS 2001	100	100				CBS 2001	n.a.
		CBS 2004T	92	92				CBS 2004T	n.a.	92
		CBS 2007	94	94				CBS 2007	n.a.	94	90
			E	F					185T	2001	2004T	CBS 2007
	EF-l	CBS 185T	92	93			EF-l	CBS 185T
		CBS 2001	93	99				CBS 2001	94
		CBS 2004T	n.a.	n.a.				CBS 2004T	n.a.	n.a.
		CBS 2007	95	93				CBS 2007	94	93	n.a.
	EF-r	CBS 185T	93	96			EF-r	CBS 185T
		CBS 2001	95	100				CBS 2001	96
		CBS 2004T	92	93				CBS 2004T	92	93
		CBS 2007	95	96				CBS 2007	95	96	92
			G	H					185T	2001	2004T	CBS 2007
	GH-l	CBS 185T	94	94			GH-l	CBS 185T
		CBS 2001	100	100				CBS 2001	94
		CBS 2004T	n.a.	n.a.				CBS 2004T	n.a.	n.a.
		CBS 2007	93	93				CBS 2007	93	93	n.a.
	GH-r	CBS 185T	95	95			GH-r	CBS 185T
		CBS 2001	100	100				CBS 2001	95
		CBS 2004T	n.a.	n.a.				CBS 2004T	n.a.	n.a.
		CBS 2007	94	94				CBS 2007	94	94	n.a.
			I	J					185T	2001	2004T	CBS 2007
	IJ-l	CBS 185T	94	92			IJ-l	CBS 185T
		CBS 2001	100	91				CBS 2001	94
		CBS 2004T	90	87				CBS 2004T	90	90
		CBS 2007	94	93				CBS 2007	94	94	90
	IJ-r	CBS 185T	95	93			IJ-r	CBS 185T
		CBS 2001	100	93				CBS 2001	95
		CBS 2004T	91	91				CBS 2004T	91	91
		CBS 2007	95	95				CBS 2007	96	95	93
			K	L					185T	2001	2004T	CBS 2007
	KL-l	CBS 185T	n.a.	n.a.			KL-l	CBS 185T
		CBS 2001	100	100				CBS 2001	n.a.
		CBS 2004T	n.a.	n.a.				CBS 2004T	n.a.	n.a.
		CBS 2007	93	93				CBS 2007	n.a.	93	n.a.
	KL-r	CBS 185T	91	91			KL-r	CBS 185T
		CBS 2001	100	100				CBS 2001	91
		CBS 2004T	81	81				CBS 2004T	82	81
		CBS 2007	88	88				CBS 2007	87	88	78
			M	N					185T	2001	2004T	CBS 2007
	MN-l	CBS 185T	94	96			MN-l	CBS 185T
		CBS 2001	96	99				CBS 2001	96
		CBS 2004T	n.a.	n.a.				CBS 2004T	n.a.	n.a.
		CBS 2007	n.a.	n.a.				CBS 2007	n.a.	n.a.	n.a.
	MN-r	CBS 185T	95	96			MN-r	CBS 185T
		CBS 2001	95	100				CBS 2001	96
		CBS 2004T	93	94				CBS 2004T	93	94
		CBS 2007	96	95				CBS 2007	95	95	93
		Translocation	E	I			Translocation		185T	2001	2004T	CBS 2007
	EI	CBS 185T	92	94			EI	CBS 185T
		CBS 2001	92	100				CBS 2001	94
		CBS 2004T	90	92				CBS 2004T	91	92
		CBS 2007	96	93				CBS 2007	94	93	90
		Translocation	F	J			FJ	CBS 185T
	FJ	CBS 185T	95	93				CBS 2001	95
		CBS 2001	100	93				CBS 2004T	n.a.	n.a.
		CBS 2004T	n.a.	n.a.				CBS 2007	94	95	n.a.
		CBS 2007	95	94
